# Supplementary material for: 1-Nitro-2-Phenylethane as a Multitarget Candidate for Cognitive and Psychiatric Disorders: Insights from In Silico and Behavioral Approaches
Source: Pharmaceuticals (Basel). 2025 Oct 9;18(10):1511. doi: 10.3390/ph18101511 (PMC12567097; doi:10.3390/ph18101511)
Supplement: Supplementary file 1 [file pharmaceuticals-18-01511-s001.zip]

Archive with 1 entries (1 files):
- pharmaceuticals-3906775-supplementary.pdf
